# Supplementary material for: B cell response after SARS-CoV-2 mRNA vaccination in people living with HIV
Source: Commun Med (Lond). 2023 Jan 30;3:13. doi: 10.1038/s43856-023-00245-5 (PMC9886211; doi:10.1038/s43856-023-00245-5)
Supplement: Supplementary file 2 — Supplementary Data 1 [file 43856_2023_245_MOESM2_ESM.xlsx]

## Sheet: Figure 2
Panel 2 a							Panel 2 b
pre v1	pre v2	+30 v2	+60 v2	+150 v2			days	HCs
320	2560	20480	5120	1280			pre v1	160	80	320	320	160		160		160		320	160	80	640	160										80	80									320					320		80
320	2560	20480	5120	5120			pre v2	2560	1280	5120	5120	1280	2560	1280	1280	1280	5120	2560	2560	2560	5120	2560	320	1280	5120	5120	160	1280	10240	2560	2560	2560	2560	640	1280	2560	5120	2560		10240	5120	5120	5120	1280	640	2560	40960	1280	5120
320	1280	5120	10240	2560			+30 v2	40960	20480	81920	40960	40960	81920	81920		10240	40960	40960	20480	20480	10240	40960	10240	40960	10240	81920	640	5120	81920	20480	10240	2560	5120	10240	10240	40960	20480	40960	40960	81920	40960	20480	20480	10240	10240	20480	81920	20480	10240
80	640	10240	10240	1280			+60 v2	5120	2560	5120	2560	2560	10240	2560	2560	2560	10240	10240	10240	10240		20480	5120	10240	20480	20480	160	10240	10240	20480	5120	1280	10240		10240	20480	10240	40960	5120	10240	5120	10240	20480	5120	10240	10240	20480	20480	5120
320	320	20480	320	2560			+150 v2	2560	1280	5120	2560	5120	5120	2560	2560	2560	5120	2560	10240	5120		20480	5120	10240	5120	10240	2560	5120	10240	10240		5120	5120			20480	10240	5120	5120	10240	5120	5120	20480	5120		10240	20480	10240	5120
160	5120	640	5120	2560
80	5120	640	2560	5120			Panel 2 c						Panel 2 d
80	1280	20480	640	320			HCs +150 v2	PLWHIV+150 v2	HCs +60 v2	PLWHIV +60 v2			data as reported in graph
320	5120	5120	5120	10240			70	23	41	81				HCs	PLWHIV
320	2560	2560	5120	20480			40	71	35	74			+60 v2	92	85
160	1280	10240	10240	20480			83	21	75	95			+150 v2	86	58
160	1280	10240	1280	10240			68	8	43	71
160	5120	10240	10240	5120			81	15	58	0			data at +60 v2 used for Fisher's Exact Test
80	5120	20480	20480	5120			95	28	93	49				responders	non-responders
160	640	5120	10240	20480			89	78	58	46			HCs	70	6
320	640	10240	2560	2560			80	6	46	0			PLWHIV	44	8
320	20480	20480	5120	2560			80	7	52	52
640	5120	1280	20480	10240			83	85	71	78			data at +150 v2 used for Fisher's Exact Test
640	1280	40960	10240	5120			22	96	53	26				responders	non-responders
160	2560	20480	5120	1280			82	93	63	31			HCs	59	10
320	20480	40960	40960	10240			72	50	82	93			PLWHIV	13	9
320	5120	81920	5120	5120			96	4	19	94
1280	320	10240	5120				57	97	97	78
640	10240	20480	5120				45	54	55	10
160	1280	10240	10240				43	2	45	75
80	640	40960	10240				81	86	54	90
640	5120	10240	5120				29	69	79	45
80	1280	1280	10240				34	33	31	41
80	1280	40960	5120				81	82	33	96
160	2560	10240	5120				67	53	92	0
80	5120	40960	10240				73		59	58
160	1280	2560	10240				40		23	46
40	2560	81920	20480				98		47	46
160	5120	20480	20480				79		52	30
1280	1280	40960	40960				74		60	93
40	1280	10240	1280				54		95	65
320	640	10240	10240				69		60	89
160	640	81920	40960				60		94	64
320		20480	640				80		78	82
80		20480	10240				94		84	36
640		20480	5120				20		69	86
320		40960	2560				66		63	94
320		20480	5120				79		96	90
160		81920	10240				47		57	97
160		40960	10240				65		57	25
160		10240	20480				95		94	87
160		81920	5120				83		95	94
160		10240	10240				62		87	11
320		40960	10240				34		89	86
640		81920	10240				16		74	37
160		20480	5120				88		75	55
320		10240					69		31	47
		5120					74		51	81
							29		33	44
							84		66	96
							88		54	83
							32		65	84
							95		18	80
							63		41	0
							97		73	76
							10		18
							61		92
							79		44
							82		95
							17		24
							95		95
							87		88
							12		93
							26		87
							79		97
							96		94
							45		73
							40		60
							26		94
							96		93
							54		77
							88		52
									22
									38
									97
									45
									95
									96
									96
[truncated: 86 more columns]

## Sheet: Figure 3
Panel 3 b				Panel 3 d
HCs	PLWHIV			Ig-Sw MBC			UnSw MBC			DN MBC
0.53	0			HCs	PLWHIV		HCs	PLWHIV		HCs	PLWHIV
3.48	1.07			62.2	19.9		4.49	0.35		33.3	79.8
2.01	0.36			18.2	34.8		0	4.35		81.8	60.9
2.34	0			20.3	45.5		0	0		79.7	54.5
0.62	0			68.4	15		1.27	0		30.4	80
0.54	0.074			50	9.09		4.26	0		45.7	90.9
0.11	0.29			59.3	18.8		0	18.8		37.3	52.1
0.11	0.62			33.3	50		1.96	5		64.7	45
0.42	1.35			51.7	52.6		6.29	0		42	47.4
0.49	0.96			67.4	16.7		7.87	0		21.3	83.3
0.29	0			45.5	0		9.09	0		42.4	100
0.18	2.67			54.4			7.02			38.6
0	1.66			45.9			21.3			32.8
0.29	0.56			37.9			3.45			58.6
0.19	0.12
0.24	0			Panel 3 e
0.15	0			DN1			DN2
0.2	0.27			HCs	PLWHIV		HCs	PLWHIV
	0.47			46.2	32.9		3.85	20
	1.27			88.9	64.3		11.1	0
	0			64.4	0		3.39	66.7
	4.15			25	12.5		29.2	31.2
				41.9	40		30.2	0
				50	36		0	4
				60.6	33.3		3.03	0
				55	44.4		0	0
				26.3	60		26.3	0
				50	36.4		7.14	0
				50			4.55
				50			15
				52.9			5.88

## Sheet: Supplementary figure 1
	CD4+ >500/µl
pre v1	320	160	320	640	160	320	160	640	320	80	320	160	160	160	80	320	320	640	320	640		80	160	160	40	1280						640	320	160	160	160	160									160			320
pre v2	2560	1280	640	5120	20480	1280	5120		2560	5120		5120		2560	1280		5120	5120		20480		1280	2560									1280	1280	2560	5120	1280	2560												640
30 v2	20480	5120	20480	10240	40960		40960		20480	20480	10240	10240	10240	20480		10240		20480	40960	81920	10240	40960		10240		2560	81920	20480	40960	10240	81920	20480	20480		40960		20480	81920		10240		81920	10240		20480			5120
60 v2	5120	1280	5120	5120	10240		10240		5120	5120		5120	5120	10240			10240	20480		20480	5120	5120			10240	5120	10240	5120	5120			20480		40960			1280	40960	640	5120	2560	10240	10240	20480			10240
150 v2			1280			5120	2560	1280					2560		5120						10240										10240	5120						20480		2560	2560				5120		10240
[truncated: 19 more columns]
